# Supplementary material for: Investigating COVID-19 Pandemic Effects on Acute Pancreatitis Development—From the Perspective of Alcohol Sales (Consumption) in a Japanese Regional Hospital
Source: Healthcare (Basel). 2023 Oct 19;11(20):2769. doi: 10.3390/healthcare11202769 (PMC10606278; doi:10.3390/healthcare11202769)
Supplement: Supplementary file 1 [file healthcare-11-02769-s001.zip]

Archive with 1 entries (1 files):
- healthcare-2592909-supplementary.pdf
